# Supplementary material for: Prediction of Acute Respiratory Distress Syndrome in Traumatic Brain Injury Patients Based on Machine Learning Algorithms
Source: Medicina (Kaunas). 2023 Jan 15;59(1):171. doi: 10.3390/medicina59010171 (PMC9864532; doi:10.3390/medicina59010171)
Supplement: Supplementary file 1 [file medicina-59-00171-s001.zip]

Archive with 1 entries (1 files):
- medicina-2071988-supplementary.pdf
